# Supplementary material for: Carboxylated Carbon Nanotube/Polyimide Films with Low Thermal Expansion Coefficient and Excellent Mechanical Properties
Source: Polymers (Basel). 2022 Oct 27;14(21):4565. doi: 10.3390/polym14214565 (PMC9654399; doi:10.3390/polym14214565)
Supplement: Supplementary file 1 [file polymers-14-04565-s001.zip]

Archive with 1 entries (1 files):
- polymers-1968067-supplementary.pdf
